# Supplementary material for: gCoSRNA: Generalizable Coaxial Stacking Prediction for RNA Junctions Using Secondary Structure
Source: Biomolecules. 2026 Feb 2;16(2):230. doi: 10.3390/biom16020230 (PMC12938077; doi:10.3390/biom16020230)
Supplement: Supplementary file 1 [file biomolecules-16-00230-s001.zip]

Archive with 1 entries (1 files):
- biomolecules-4027068-supplementary-revised.pdf
